# Supplementary material for: What Place Is There for Long-Acting Antibiotics in the Management of Gram-Positive Infections? A Qualitative Cross-Sectional Study
Source: Antibiotics (Basel). 2024 Jul 12;13(7):644. doi: 10.3390/antibiotics13070644 (PMC11274069; doi:10.3390/antibiotics13070644)
Supplement: Supplementary file 1 [file antibiotics-13-00644-s001.zip]

Archive with 1 entries (1 files):
- antibiotics-3043480-supplementary.pdf
